# Supplementary material for: The ND10 Complex Represses Lytic Human Herpesvirus 6A Replication and Promotes Silencing of the Viral Genome
Source: Viruses. 2018 Jul 29;10(8):401. doi: 10.3390/v10080401 (PMC6115956; doi:10.3390/v10080401)
Supplement: Supplementary file 1 [file viruses-10-00401-s001.zip]

Archive with 1 entries (1 files):
- viruses-320414-SI.pdf
